# Supplementary material for: Targeted Quantification of Carbon Metabolites Identifies Metabolic Progression Markers and an Undiagnosed Case of SDH-Deficient Clear Cell Renal Cell Carcinoma in a German Cohort
Source: Metabolites. 2021 Nov 9;11(11):764. doi: 10.3390/metabo11110764 (PMC8624007; doi:10.3390/metabo11110764)
Supplement: Supplementary file 1 [file metabolites-11-00764-s001.zip]

Archive with 2 entries (2 files):
- metabolites-1391001-supplementary.pdf
- Table S1.zip
